# Supplementary material for: Genome-Wide Analysis of MADS-Box Gene Family Reveals CjSTK as a Key Regulator of Seed Abortion in Camellia japonica
Source: Int J Mol Sci. 2024 May 25;25(11):5770. doi: 10.3390/ijms25115770 (PMC11171818; doi:10.3390/ijms25115770)
Supplement: Supplementary file 1 [file ijms-25-05770-s001.zip]

Archive with 1 entries (1 files):
- ijms-2990805-Supplementary Material.pdf
